# Supplementary material for: Prevention, treatment, and risk factors of deep vein thrombosis in critically ill patients in Zhejiang province, China: a multicenter, prospective, observational study
Source: Ann Med. 2021 Nov 19;53(1):2236–47. doi: 10.1080/07853890.2021.2005822 (PMC8805816; doi:10.1080/07853890.2021.2005822)
Supplement: Supplemental Material [file IANN_A_2005822_SM4925.zip]

Archive with 2 entries (2 files):
- Supplemental files/Supplementary Table S1.docx
- Supplemental files/Supplementary Table S2.docx
